# Supplementary material for: Hospital Antibiotic Consumption before and during the COVID-19 Pandemic in Hungary
Source: Antibiotics (Basel). 2024 Jan 20;13(1):102. doi: 10.3390/antibiotics13010102 (PMC10812576; doi:10.3390/antibiotics13010102)
Supplement: Supplementary file 1 [file antibiotics-13-00102-s001.zip]

Archive with 1 entries (1 files):
- antibiotics-2771503-supplementary.pdf
